# Supplementary material for: Hyaluronic acid: Function and location in the urothelial barrier for bladder pain syndrome/interstitial cystitis, an in vitro study
Source: PLoS One. 2025 Feb 26;20(2):e0318277. doi: 10.1371/journal.pone.0318277 (PMC11864510; doi:10.1371/journal.pone.0318277)
Supplement: S1 Data — (XLSX) [file pone.0318277.s001.xlsx]

## Sheet: HAase GAG synthesing genes
	exp4	HAS2				exp4	HAS3
		Control	Hyaluronidase	Protaminesulfate			Control	Hyaluronidase	Protaminesulfate
	T3	1	0.720591	1.12		T3	1	3.18218	1.85964
	T5	1.10963	0.860201	2.18201		T5	1.43899	2.29753	2.2975
	T7	1.02462	1.31126	6.91882		T7	1.02103	2.14367	2.56687
	T12	1.16919	1.14978	5.69667		T12	1.36136	2.12883	1.41424
	T24	1.47963	1.10577	3.6684		T24	1.05341	1.69936	0.846793
	CP mediaan		31					20
	exp4	CSGALNACT1				exp4	CSGALNACT2
		Control	Hyaluronidase	Protaminesulfate			Control	Hyaluronidase	Protaminesulfate
	T3	1	1.30492	1.19237		T3	1	1.07552	0.95596
	T5	1.49399	1.23028	1.105		T5	1.21424	0.939581	1.02461
	T7	1.18005	1.07466	1.61758		T7	1.14083	1.13294	1.1851
	T12	1.82057	1.82053	2.22503		T12	1.60777	1.36625	1.66444
	T24	1.5746	1.54092	1.50465		T24	1.24021	1.06069	1.10578
	CP mediaan		33					24
	exp3	HSPG2				exp3	SDC1
		Control	Hyaluronidase	Protaminesulfate			Control	Hyaluronidase	Protaminesulfate
	T3	1	0.91067	0.747425		T3	1	1.05336	0.812252
	T5	1.08673	0.82932	0.972655		T5	0.91067	0.744839	0.803851
	T7	0.90125	1.75321	1.04247		T7	1.03168	1.31039	0.771105
	T12	0.861546	1.06807	0.926588		T12	1.11729	1.23542	0.784584
	T24	0.879649	0.757858	0.858565		T24	0.719467	0.815072	0.50698
	CP Mediaan		21					22

## Sheet: HAase Other markers
	exp3	IL-6				exp3	IL-8
		Control	Hyaluronidase	Protaminesulfate			Control	Hyaluronidase	Protaminesulfate
	T3	1	0.895025	2.05623		T3	1	2.92817	2.63902
	T5	1.37078	0.673617	3.36359		T5	0.773782	1.35191	2.69447
	T7	0.962594	1.1487	3.19319		T7	1.09809	3.02095	3.64268
	T12	1.34257	0.989657	2.20381		T12	1.39959	2.05623	2.22684
	T24	1.08298	1.08298	1.67018		T24	0.514057	0.734584	1.13682
	CPMediaan		26					21
	exp3	ZO-1				exp3	OCLN
		Control	Hyaluronidase	Protaminesulfate			Control	Hyaluronidase	Protaminesulfate
	T3	1	0.790041	0.82932		T3	1	1.30134	0.972655
	T5	1.08673	0.78187	0.864537		T5	1.09051	1.20581	1.00347
	T7	1.20999	2	1.41912		T7	1.02456	2.33755	1.51047
	T12	1.01748	0.949342	1.41912		T12	1.15669	1.32869	1.37554
	T24	0.933033	0.699793	1.07549		T24	0.835088	0.721965	0.817902
	Cpmediaan		21					21
	exp4	UPK3A				exp3	CDH1
		Control	Hyaluronidase	Protaminesulfate			Control	Hyaluronidase	Protaminesulfate
	T3	1	1.21843	1.28341		T3	1	1.03526	0.882703
	T5	1.10573	0.721956	0.85263		T5	0.929805	0.773782	1.03886
	T7	0.898155	0.809445	1.2142		T7	0.939523	1.37554	1.12896
	T12	1.12901	0.773851	1.00696		T12	0.898132	0.993092	1.24401
	T24	0.545249	0.372399	0.304596		T24	0.732043	0.742262	0.936272
	Cpmediaan		23					18

## Sheet: qPCR GAG therapy
	Onbeschadigd T2
		HAS2	HAS3	IL6	IL8	CS1	CS2	HSPG2	SDC1	UPK3A	OCLN	TJP1	CDH1
	Control	1	1	1	1	1	1	1	1	1	1	1	1
	CS 2% + HA 1.6%	1.07507	1.95426	1.69421	1.78633	1.97962	1.53168	2.13252	1.56709	1.10105	1.30876	2.10782	2.02014
	CS 0.2%	1.19026	2.19123	1.46461	1.71414	2.09284	1.52154	1.98096	1.41693	1.3375	1.19782	2.06701	1.81064
	HA 0.16%	2.96404	1.91099	1.47814	2.03896	1.90674	1.7681	1.71985	1.59375	1.06863	1.21381	2.15597	1.89602
	Beschadigd T5
		exp4	exp4	exp3	exp3	exp3	exp3	exp3	exp3
		CS1	CS2	HSPG2	SDC1	UPK3A	OCLN	TJP1	CDH1
	Protaminsulfate (P)	1.1	1	1	0.8	0.67	1	0.86	1.04
	P+ CS 2% + HA 1.6%	1	1	0.9	0.76	0.92	1.1	0.92	0.94
	P + CS 0.2%	1.2	1.4	0.8	0.68	0.93	1.45	0.87	0.84
	P + HA 0.16%	1.1	0.9	0.8	0.75	0.84	1.25	0.82	0.93
				HAS3						HAS2						IL-6						IL-8
	Protaminesulfate (P)	P + Ialuril	P + Gepan	P + Instylan			Protaminesulfate (P)	P + CS 2% + HA 1.6%	P + CS 0.2%	P + HA 0.16%			Protaminesulfate (P)	P + CS 2% + HA 1.6%	P + CS 0.2%	P + HA 0.16%			Protaminesulfate (P)	P + CS 2% + HA 1.6%	P + CS 0.2%	P + HA 0.16%
T5	0.846745	1.89868	1.6245	1.38992		T5	0.803851	0.837987	0.913831	0.662044		T5	3.36359	4.69134	3.5186	3.32879		T5	2.69447	5.01066	3.64268	3.39874
T7	2.00694	2.90795	4.75683	3.06312		T7	4.28709	4.59479	9.54669	9.81508		T7	3.19319	7.64756	5.52127	6.02099		T7	3.64268	5.20537	6.89237	6.08392
T12	0.699793	1.11342	1.16878	0.90125		T12	13.6422	11.2356	14.7741	11.5514		T12	2.20381	3.97237	2.62989	2.54912		T12	2.22684	3.03143	4	3.29436
T24	0.65293	0.404721	0.566442	0.560583		T24	1.52626	1.37078	1.41421	1.87254		T24	1.67018	1.32869	1.52626	1.72309		T24	1.13682	1.10191	1.07177	1.31494

## Sheet: Exp 1 11-03-22
Experiment 1	2022-03-11
	T0	T3	T5	T7	T12	T24			Mean
controle	595.65	573.21	622.71	526.68	540.21	419.1			T=0	T=3	T=5	T=7	T=12	T=24
controle	1066.23	790.68	1055.67	1004.52	912.78	628.65		controle	841	674	851	773	718	517
controle	861.63	658.68	873.51	788.04	699.6	501.6		protamine	891	476	363	312	380	519
protamine	847.77	476.52	345.51	289.74	372.9	515.79		hyaluronidase	918	912	977	869	913	741
protamine	793.98	504.9	366.63	320.43	385.77	443.85
protamine	1014.09	624.03	428.67	357.39	423.39	573.54			SD	SD	SD	SD	SD	SD
protamine	881.76	426.03	402.6	342.21	376.53	501.27			235	110	217	239	187	106
protamine	917.4	348.15	273.57	255.42	342.54	558.03			82	102	60	41	29	51
Hyaluronidase	819.72	806.85	623.04	602.91	834.9	738.54			152	153	241	175	106	97
Hyaluronidase	925.98	939.51	1087.02	947.76	982.74	758.34
Hyaluronidase	861.3	937.53	1051.38	920.04	937.2	725.34
Hyaluronidase	1177.44	1137.18	1255.98	1068.21	1034.88	876.48
Hyaluronidase	806.19	738.87	870.21	807.51	776.82	604.89

## Sheet: Vervolg controle inserts
			TEER (ohm x cm2)
		DATE	2022-11-09	2022-11-11	2022-11-14	2022-11-17	2022-11-20	2022-11-21	2022-11-22	2022-11-24	2022-11-26	2022-11-28	2022-11-29	2022-11-30	2022-12-01	2022-12-06	2022-12-08	2022-12-13	2022-12-15	2022-12-20	2022-12-22	2022-12-28
plaat nr.	insert.	group	Day 6	Day 8	Day 11	Day 14	Day 17	Day 18	Day 19	Day 21	Day 23	Day 25	Day 26	Day 27	Day 28	Day 33	Day 35	Day 40	Day 42	day 47	day 49	day 55
1	A4	C	21.45	58.41	23.1	800.91	1264.23	1281.06	1759.56	2216.28	2236.41	2675.64	3038.31	2760.78	2295.48	2758.14	3366.66	4057.02	4358.97	4334.22	4326.3	2766.72
	A12	C	31.02	72.93	23.1	1204.83	818.07	858	1268.19	2635.38	2256.54	3143.91	3020.49	3364.35	2796.42	2131.14	3938.88	4059	4421.34	4334.88	4276.8	4309.14
2	C4	C	30.03	57.09	75.24	667.92	1263.24	1524.6	2596.44	2836.68	2644.62	2908.95	2958.45	3467.31	3354.78	3357.09	3434.31	4374.48	4263.93	4317.72	4058.34	4309.47
	D1	C	31.02	56.43	42.9	833.25	880.11	857.67	1539.45	2512.29	2605.02	2370.72	2985.84	3378.87	2921.49	3424.74	3568.95	4239.18	3757.38	4330.92	4324.98	4307.49
3	D11	C	29.37	56.43	43.56	874.17	871.86	870.87	1540.77	2386.89	2176.02	2585.55	2922.81	2852.85	3100.68	2736.69	3624.06	4362.93	4355.34	4331.25	4178.46	4312.77
	E7	C	20.46	34.32	48.51	958.32	1101.54	1605.78	1817.97	2560.47	2033.13	2655.51	2607.66	2705.67	2622.18	3202.98	3268.98	3316.17	3084.51	4337.19	4329.6	4309.14
4	E12	C	23.76	35.31	52.8	847.77	1130.91	1236.18	1427.58	2794.11	2062.5	2775.3	3187.47	2555.52	2990.79	3379.2	3661.02	3883.77	4354.35	4331.25	4326.63	4313.43
	A11	C	32.01	58.41	42.57	863.61	1095.6	1216.71	1443.09	1981.98	1775.73	2549.58	2879.91	2978.58	2748.57	2474.67	2026.53	3163.38	4150.08	4232.58	4323.99	4278.12

## Sheet: Experiment 29-11-22 ruwe data
Experiment 29-11-22
HH4 pUC p3 3-11-22						3h Haase		5,5h Haase						2022-11-30
				Pre-instill		3h protamine		1h GAG therapy						Day 2
				10:30am		13:30:00		16:00:00		17:30:00		22:30:00		10:30:00
		Time		T=0		T=3		T=5,5		T7		T12		T24
Original insert	Group	Plate nr	Insert nr	TEER	Ω∙cm²	TEER	Ω∙cm²	TEER	Ω∙cm²	TEER	Ω∙cm²	TEER	Ω∙cm²	TEER	Ω∙cm²
A4	C	1	1	9391	3038.31	9516	3079.56	8044	2598.42	6530	2103.42	8455	2739.33	8507	2760.78
A5	P	1	2	10570	3427.38	4937	1568.49	4723	1502.49	4326	1376.1	6711	2163.81	7718	2500.41
A6	P+IN	1	3	10168	3294.72	3717	1165.89	4197	1328.91	3821	1209.45	7203	2326.17	8504	2759.79
A9	P+I	1	4	7485	2409.33	4838	1535.82	5758	1844.04	5047	1614.03	6507	2096.49	7786	2522.85
A10	P+G	1	5	10001	3239.61	4557	1443.09	4635	1473.45	4090	1298.22	6647	2142.69	7616	2466.75
A3	Haase	1	6	7513	2418.57	9316	3013.56	10149	3293.07	9214	2989.14	9487	3079.89	10625	3459.72
A12	C	1	7	9337	3020.49	7900	2546.28	9030	2923.8	8096	2620.2	8590	2783.88	10336	3364.35
B6	P	1	8	9931	3216.51	4051	1276.11	4939	1573.77	4355	1385.67	7285	2353.23	10200	3319.47
B7	P+IN	1	9	9671	3130.71	4506	1426.26	4821	1534.83	3973	1259.61	6956	2244.66	9873	3211.56
B8	P+I	1	10	9053	2926.77	5062	1609.74	4500	1428.9	4430	1410.42	6162	1982.64	9224	2997.39
B11	P+G	1	11	9035	2920.83	4841	1536.81	5196	1658.58	3946	1250.7	5906	1898.16	8200	2659.47
B2	HAase	1	12	8059	2598.75	9313	3012.57	9471	3069.33	9275	3009.27	10411	3384.81	11250	3665.97
C4	C	2	1	9149	2958.45	7852	2530.44	8933	2891.79	8628	2795.76	8900	2886.18	10648	3467.31
C5	P	2	2	11085	3597.33	5943	1900.47	5734	1836.12	4596	1465.2	7078	2284.92	9958	3239.61
C7	P+I	2	3	8659	2796.75	5348	1704.12	5767	1847.01	5588	1792.56	6709	2163.15	9566	3110.25
C8	P+IN	2	4	10833	3514.17	5922	1893.54	6322	2030.16	5482	1757.58	7625	2465.43	9258	3008.61
C9	P+G	2	5	8498	2743.62	5058	1608.42	5346	1708.08	4461	1420.65	6555	2112.33	8540	2771.67
B9	HAase	2	6	10223	3312.87	9852	3190.44	10280	3336.3	9690	3146.22	10904	3547.5	12213	3983.76
D1	C	2	7	9232	2985.84	8177	2637.69	8937	2893.11	7475	2415.27	8847	2868.69	10380	3378.87
D3	P	2	8	11567	3756.39	7115	2287.23	5005	1595.55	5336	1709.4	8258	2674.32	9470	3078.57
D4	P+I	2	9	10270	3328.38	8065	2600.73	7818	2523.84	6960	2245.32	8108	2624.82	10101	3286.8
D5	P+IN	2	10	10968	3558.72	8610	2780.58	8587	2777.61	7602	2457.18	9700	3150.18	10561	3438.6
D7	P+G	2	11	9888	3202.32	5514	1758.9	4773	1518.99	4620	1473.12	6800	2193.18	9071	2946.9
B10	HAase	2	12	8484	2739	9728	3149.52	9859	3197.37	8818	2858.46	10142	3296.04	10382	3379.53
D11	C	3	1	9041	2922.81	8269	2668.05	6979	2246.97	6282	2021.58	9015	2924.13	8786	2852.85
D12	P	3	2	12200	3965.28	6590	2113.98	5546	1774.08	4842	1546.38	7506	2426.16	8148	2642.31
E1	P+I	3	3	10797	3502.29	6500	2084.28	5981	1917.63	5306	1699.5	7591	2454.21	8100	2626.47
E2	P+IN	3	4	9969	3229.05	6570	2107.38	4986	1589.28	4189	1330.89	6661	2147.31	8014	2598.09
E4	P+G	3	5	11604	3768.6	7600	2447.28	6860	2207.7	5554	1781.34	7017	2264.79	10023	3261.06
C2	HAase	3	6	9454	3059.1	9352	3025.44	11477	3731.31	10020	3255.12	9360	3037.98	12164	3967.59
E7	C	3	7	8086	2607.66	7828	2522.52	7679	2477.97	7330	2367.42	7743	2504.37	8340	2705.67
E8	P	3	8	9276	3000.36	6166	1974.06	6028	1933.14	4804	1533.84	6515	2099.13	9338	3035.01
E9	P+I	3	9	9057	2928.09	6178	1978.02	6359	2042.37	5433	1741.41	6129	1971.75	6727	2173.38
E10	P+IN	3	10	9847	3188.79	6847	2198.79	5743	1839.09	4940	1578.72	6790	2189.88	8741	2838
E11	P+G	3	11	8964	2897.4	6666	2139.06	6699	2154.57	5794	1860.54	7589	2453.55	10083	3280.86
G3	HAase	3	12	8996	2907.96	9100	2942.28	10200	3309.9	9393	3048.21	10303	3349.17	11869	3870.24
E12	C	4	1	9843	3187.47	9168	2964.72	7660	2471.7	7900	2555.52	7860	2542.98	7885	2555.52
G1	P	4	2	10107	3274.59	6271	2008.71	4540	1442.1	4085	1296.57	6464	2082.3	8660	2811.27
G2	P+I	4	3	12079	3925.35	7298	2347.62	5434	1737.12	5149	1647.69	7132	2302.74	9144	2970.99
G4	P+IN	4	4	11230	3645.18	7704	2481.6	5529	1768.47	5052	1615.68	7498	2423.52	9209	2992.44
G5	P+G	4	5	10126	3280.86	7282	2342.34	5319	1699.17	4916	1570.8	7302	2358.84	9605	3123.12
G7	HAase	4	6	9978	3232.02	11122	3609.54	11540	3752.1	9020	2925.12	11175	3636.93	12652	4128.63
A11	C	4	7	8911	2879.91	8177	2637.69	8800	2847.9	7827	2531.43	7662	2477.64	9167	2978.58
C3	P	4	8	9850	3189.78	7132	2292.84	5591	1788.93	4741	1513.05	7607	2459.49	9454	3073.29
C10	P+I	4	9	11217	3640.89	8460	2731.08	7478	2411.64	6746	2174.7	8269	2677.95	10960	3570.27
D8	P+IN	4	10	11012	3573.24	6164	1973.4	6359	2042.37	5372	1721.28	8056	2607.66	9936	3232.35
E6	P+G	4	11	10341	3351.81	5584	1782	4688	1490.94	4026	1277.1	6600	2127.18	11329	3692.04
G11	HAase	4	12	8995	2907.63	10514	3408.9	11859	3857.37	11405	3712.17	12083	3936.57	12870	4200.57
			Blanco	184		184		170		156		154		141

## Sheet: Exp 2 29-11-22
Experiment 2	2022-11-29								Mean
	T0	T3	T5	T7	T12	T24			T=0	T=3	T=5	T=7	T=12	T=24
controle	3038.31	3079.56	2598.42	2103.42	2739.33	2760.78		controle	2950	2698	2669	2426	2715	3008
controle	3020.49	2546.28	2923.8	2620.2	2783.88	3364.35		protamine	3428	1927	1680	1478	2317	2962
controle	2958.45	2530.44	2891.79	2795.76	2886.18	3467.31		hyaluronidase	2897	3169	3443	3118	3408	3832
controle	2985.84	2637.69	2893.11	2415.27	2868.69	3378.87
controle	2922.81	2668.05	2246.97	2021.58	2924.13	2852.85			SD	SD	SD	SD	SD	SD
controle	2607.66	2522.52	2477.97	2367.42	2504.37	2705.67			166	210	255	260	182	350
controle	3187.47	2964.72	2471.7	2555.52	2542.98	2555.52			323	351	175	128	203	287
controle	2879.91	2637.69	2847.9	2531.43	2477.64	2978.58			306	231	293	270	296	302
protamine	3427.38	1568.49	1502.49	1376.1	2163.81	2500.41
protamine	3216.51	1276.11	1573.77	1385.67	2353.23	3319.47
protamine	3597.33	1900.47	1836.12	1465.2	2284.92	3239.61
protamine	3756.39	2287.23	1595.55	1709.4	2674.32	3078.57
protamine	3965.28	2113.98	1774.08	1546.38	2426.16	2642.31
protamine	3000.36	1974.06	1933.14	1533.84	2099.13	3035.01
protamine	3274.59	2008.71	1442.1	1296.57	2082.3	2811.27
protamine	3189.78	2292.84	1788.93	1513.05	2459.49	3073.29
Hyaluronidase	2418.57	3013.56	3293.07	2989.14	3079.89	3459.72
Hyaluronidase	2598.75	3012.57	3069.33	3009.27	3384.81	3665.97
Hyaluronidase	3312.87	3190.44	3336.3	3146.22	3547.5	3983.76
Hyaluronidase	2739	3149.52	3197.37	2858.46	3296.04	3379.53
Hyaluronidase	3059.1	3025.44	3731.31	3255.12	3037.98	3967.59
Hyaluronidase	2907.96	2942.28	3309.9	3048.21	3349.17	3870.24
Hyaluronidase	3232.02	3609.54	3752.1	2925.12	3636.93	4128.63
Hyaluronidase	2907.63	3408.9	3857.37	3712.17	3936.57	4200.57
